# Supplementary material for: Kinetics of Glucoregulatory Peptide Hormones during Hemodialysis with Cellulose Triacetate and Polysulfone Dialyzers in Patients with Diabetes and End-Stage Kidney Disease
Source: Int J Mol Sci. 2023 Jun 25;24(13):10604. doi: 10.3390/ijms241310604 (PMC10341656; doi:10.3390/ijms241310604)
Supplement: Supplementary file 1 [file ijms-24-10604-s001.zip]

Archive with 1 entries (1 files):
- ijms-2435767-supplementary.pdf
